# Supplementary material for: Emerging PET Imaging Agents and Targeted Radioligand Therapy: A Review of Clinical Applications and Trials
Source: Tomography. 2025 Jul 28;11(8):83. doi: 10.3390/tomography11080083 (PMC12390037; doi:10.3390/tomography11080083)
Supplement: Supplementary file 1 [file tomography-11-00083-s001.zip]

Archive with 1 entries (1 files):
- tomography-3711747-supplementary.pdf
